# Supplementary material for: Case-oriented pathways analysis in pancreatic adenocarcinoma using data from a sleeping beauty transposon mutagenesis screen
Source: BMC Med Genomics. 2016 Apr 1;9:16. doi: 10.1186/s12920-016-0176-7 (PMC4818883; doi:10.1186/s12920-016-0176-7)
Supplement: Supplementary file 1 — Significant CIS enriched pathways and disrupted genes. Number in the parenthesis represents # of cases with the gene mutated. (CSV 13.4 kb) [file 12920_2016_176_MOESM1_ESM.csv]

	Pathway name	Pathway Score	Mutated Genes
1	Cell cycle	101	Gsk3b ( 39 ); Stag1 ( 31 ); Stag2 ( 29 ); Crebbp ( 22 ); Ep300 ( 21 ); Cul1 ( 19 ); Ywhae ( 18 ); Anapc7 ( 17 ); Ywhaz ( 11 )
2	Tight junction	127	Magi1 ( 70 ); Pten ( 53 ); Ctnna1 ( 40 ); Pard3 ( 38 ); Rhoa ( 35 ); Ash1l ( 27 ); Tjp2 ( 24 ); Ppp2r2a ( 19 ); Csnk2a1 ( 19 ); Mllt4 ( 18 )
3	Regulation of actin cytoskeleton	121	Mapk1 ( 35 ); Rhoa ( 35 ); Pik3r1 ( 27 ); Gsn ( 25 ); Ppp1r12a ( 24 ); Fgfr2 ( 24 ); Itga2 ( 21 ); Arhgef12 ( 20 ); Nckap1 ( 19 ); Raf1 ( 18 ); Crk ( 18 ); Itgb1 ( 17 ); Rock2 ( 17 )
4	Focal adhesion	123	Pten ( 53 ); Gsk3b ( 39 ); Mapk1 ( 35 ); Rhoa ( 35 ); Pik3r1 ( 27 ); Arhgap5 ( 24 ); Ppp1r12a ( 24 ); Itga2 ( 21 ); Raf1 ( 18 ); Crk ( 18 ); Itgb1 ( 17 ); Rock2 ( 17 ); Lamb2 ( 15 )
5	Gap junction	67	Mapk1 ( 35 ); Gnaq ( 27 ); Raf1 ( 18 )
6	Adherens junction	122	Ctnna1 ( 40 ); Pard3 ( 38 ); Mapk1 ( 35 ); Rhoa ( 35 ); Ctnnd1 ( 25 ); Crebbp ( 22 ); Ep300 ( 21 ); Tcf7l2 ( 21 ); Csnk2a1 ( 19 ); Mllt4 ( 18 ); Tgfbr1 ( 5 )
7	Influenza A	117	Gsk3b ( 39 ); Mapk1 ( 35 ); Nxf1 ( 32 ); Fdps ( 27 ); Pik3r1 ( 27 ); Crebbp ( 22 ); Ep300 ( 21 ); Raf1 ( 18 ); Xpo1 ( 13 ); Myd88 ( 12 ); Nfkb1 ( 10 )
8	Alcoholism	85	Mapk1 ( 35 ); Gng3 ( 32 ); Gnb1 ( 25 ); Raf1 ( 18 ); Calm2 ( 10 )
9	Epstein-Barr virus infection	120	Snd1 ( 41 ); Gsk3b ( 39 ); Polr2g ( 32 ); Pik3r1 ( 27 ); Nedd4 ( 23 ); Crebbp ( 22 ); Ep300 ( 21 ); Polr2d ( 21 ); Snw1 ( 19 ); Csnk2a1 ( 19 ); Plcg1 ( 18 ); Ywhae ( 18 ); Cd44 ( 17 ); Xpo1 ( 13 ); Psmd11 ( 13 ); Ywhaz ( 11 ); Nfkb1 ( 10 )
10	Viral carcinogenesis	116	Snd1 ( 41 ); Mapk1 ( 35 ); Rhoa ( 35 ); Dlg1 ( 30 ); Pik3r1 ( 27 ); Gsn ( 25 ); Crebbp ( 22 ); Ep300 ( 21 ); Rasa2 ( 20 ); Snw1 ( 19 ); Ywhae ( 18 ); Ywhaz ( 11 ); Nfkb1 ( 10 ); Gtf2a1 ( 7 )
11	Hepatitis C	97	Gsk3b ( 39 ); Mapk1 ( 35 ); Pik3r1 ( 27 ); Ppp2r2a ( 19 ); Raf1 ( 18 ); Pias1 ( 16 ); Nfkb1 ( 10 )
12	Alzheimer's disease	121	Gsk3b ( 39 ); Mapk1 ( 35 ); Adam10 ( 35 ); Uqcrq ( 30 ); Gnaq ( 27 ); Mapt ( 25 ); Bace1 ( 23 ); Atp2a2 ( 17 ); Atp5b ( 15 ); Atp5o ( 14 ); Cox4i2 ( 14 ); Calm2 ( 10 )
13	Huntington's disease	125	Gpx1 ( 35 ); Sp1 ( 35 ); Polr2g ( 32 ); Uqcrq ( 30 ); Cltc ( 27 ); Gnaq ( 27 ); Pparg ( 25 ); Crebbp ( 22 ); Ep300 ( 21 ); Polr2d ( 21 ); Ap2b1 ( 18 ); Atp5b ( 15 ); Atp5o ( 14 ); Cox4i2 ( 14 )
14	Pathways in cancer	134	Pten ( 53 ); Ctnna1 ( 40 ); Gsk3b ( 39 ); Mapk1 ( 35 ); Rhoa ( 35 ); Runx1 ( 28 ); Pik3r1 ( 27 ); Axin1 ( 26 ); Pparg ( 25 ); Fgfr2 ( 24 ); Ctbp2 ( 24 ); Crebbp ( 22 ); Ep300 ( 21 ); Itga2 ( 21 ); Tcf7l2 ( 21 ); Raf1 ( 18 ); Plcg1 ( 18 ); Crk ( 18 ); Itgb1 ( 17 ); Lamb2 ( 15 ); Bcl2l1 ( 14 ); Nfkb1 ( 10 ); Tgfbr1 ( 5 )
15	Renal cell carcinoma	84	Mapk1 ( 35 ); Pik3r1 ( 27 ); Crebbp ( 22 ); Ep300 ( 21 ); Raf1 ( 18 ); Crk ( 18 )
16	MicroRNAs in cancer	108	Pten ( 53 ); Rhoa ( 35 ); Crebbp ( 22 ); Ep300 ( 21 ); Ezh2 ( 19 ); Raf1 ( 18 ); Plcg1 ( 18 ); Crk ( 18 ); Cd44 ( 17 ); Nfkb1 ( 10 )
17	Tuberculosis	114	Mapk1 ( 35 ); Rhoa ( 35 ); Tcirg1 ( 25 ); Crebbp ( 22 ); Ep300 ( 21 ); Arhgef12 ( 20 ); Raf1 ( 18 ); Hspa9 ( 15 ); Myd88 ( 12 ); Calm2 ( 10 ); Nfkb1 ( 10 )
18	HTLV-I infection	106	Gsk3b ( 39 ); Dlg1 ( 30 ); Fdps ( 27 ); Pik3r1 ( 27 ); Crebbp ( 22 ); Ep300 ( 21 ); Anapc7 ( 17 ); Bcl2l1 ( 14 ); Xpo1 ( 13 ); Nfkb1 ( 10 ); Tgfbr1 ( 5 )
19	Bacterial invasion of epithelial cells	103	Ctnna1 ( 40 ); Rhoa ( 35 ); Cd2ap ( 29 ); Pik3r1 ( 27 ); Cltc ( 27 ); Crk ( 18 ); Itgb1 ( 17 )
20	Arrhythmogenic right ventricular cardiomyopathy (ARVC)	96	Ctnna1 ( 40 ); Dag1 ( 35 ); Itga2 ( 21 ); Tcf7l2 ( 21 ); Itgb1 ( 17 ); Atp2a2 ( 17 ); Cacna2d4 ( 10 )
21	Transcriptional misregulation in cancer	121	Mll1 ( 41 ); Sp1 ( 35 ); Etv6 ( 34 ); Runx1 ( 28 ); Fut8 ( 28 ); Ncor1 ( 27 ); Pparg ( 25 ); Kdm6a ( 22 ); Golph3 ( 16 ); Bcl2l1 ( 14 ); Ss18 ( 13 ); Nfkb1 ( 10 )
22	Pertussis	84	Mapk1 ( 35 ); Rhoa ( 35 ); Itgb1 ( 17 ); Myd88 ( 12 ); Calm2 ( 10 ); Nfkb1 ( 10 )
23	Chagas disease (American trypanosomiasis)	87	Mapk1 ( 35 ); Pik3r1 ( 27 ); Gnaq ( 27 ); Ppp2r2a ( 19 ); Myd88 ( 12 ); Nfkb1 ( 10 ); Tgfbr1 ( 5 )
24	Hepatitis B	107	Pten ( 53 ); Mapk1 ( 35 ); Pik3r1 ( 27 ); Crebbp ( 22 ); Ep300 ( 21 ); Raf1 ( 18 ); Myd88 ( 12 ); Ywhaz ( 11 ); Nfkb1 ( 10 ); Tgfbr1 ( 5 )
25	Proteoglycans in cancer	115	Mapk1 ( 35 ); Rhoa ( 35 ); Pik3r1 ( 27 ); Ppp1r12a ( 24 ); Itga2 ( 21 ); Arhgef12 ( 20 ); Raf1 ( 18 ); Plcg1 ( 18 ); Itgb1 ( 17 ); Cd44 ( 17 ); Rock2 ( 17 )
26	Glioma	95	Pten ( 53 ); Mapk1 ( 35 ); Pik3r1 ( 27 ); Raf1 ( 18 ); Plcg1 ( 18 ); Calm2 ( 10 )
27	Thyroid cancer	66	Mapk1 ( 35 ); Pparg ( 25 ); Tcf7l2 ( 21 )
28	Colorectal cancer	105	Gsk3b ( 39 ); Mapk1 ( 35 ); Rhoa ( 35 ); Pik3r1 ( 27 ); Axin1 ( 26 ); Tcf7l2 ( 21 ); Raf1 ( 18 ); Tgfbr1 ( 5 )
29	Pancreatic cancer	74	Mapk1 ( 35 ); Pik3r1 ( 27 ); Raf1 ( 18 ); Bcl2l1 ( 14 ); Nfkb1 ( 10 ); Tgfbr1 ( 5 )
30	Endometrial cancer	111	Pten ( 53 ); Ctnna1 ( 40 ); Gsk3b ( 39 ); Mapk1 ( 35 ); Pik3r1 ( 27 ); Axin1 ( 26 ); Tcf7l2 ( 21 ); Raf1 ( 18 )
31	Prostate cancer	117	Pten ( 53 ); Gsk3b ( 39 ); Mapk1 ( 35 ); Pik3r1 ( 27 ); Fgfr2 ( 24 ); Crebbp ( 22 ); Ep300 ( 21 ); Tcf7l2 ( 21 ); Raf1 ( 18 ); Nfkb1 ( 10 )
32	Melanoma	86	Pten ( 53 ); Mapk1 ( 35 ); Pik3r1 ( 27 ); Raf1 ( 18 )
33	Bladder cancer	46	Mapk1 ( 35 ); Raf1 ( 18 )
34	Chronic myeloid leukemia	95	Mapk1 ( 35 ); Runx1 ( 28 ); Pik3r1 ( 27 ); Ctbp2 ( 24 ); Raf1 ( 18 ); Crk ( 18 ); Bcl2l1 ( 14 ); Nfkb1 ( 10 ); Tgfbr1 ( 5 )
35	Acute myeloid leukemia	82	Mapk1 ( 35 ); Runx1 ( 28 ); Pik3r1 ( 27 ); Tcf7l2 ( 21 ); Raf1 ( 18 ); Nfkb1 ( 10 )
36	Non-small cell lung cancer	77	Mapk1 ( 35 ); Pik3r1 ( 27 ); Eml4 ( 24 ); Raf1 ( 18 ); Plcg1 ( 18 )
37	Small cell lung cancer	95	Pten ( 53 ); Pik3r1 ( 27 ); Itga2 ( 21 ); Itgb1 ( 17 ); Lamb2 ( 15 ); Bcl2l1 ( 14 ); Nfkb1 ( 10 )
38	Basal cell carcinoma	65	Gsk3b ( 39 ); Axin1 ( 26 ); Tcf7l2 ( 21 )
39	PI3K-Akt signaling pathway	130	Pten ( 53 ); Gsk3b ( 39 ); Mapk1 ( 35 ); Gng3 ( 32 ); Pik3r1 ( 27 ); Gnb1 ( 25 ); Fgfr2 ( 24 ); Pik3ap1 ( 22 ); Itga2 ( 21 ); Ppp2r5e ( 20 ); Phlpp2 ( 19 ); Ppp2r2a ( 19 ); Raf1 ( 18 ); Ywhae ( 18 ); Itgb1 ( 17 ); Ppp2r3a ( 15 ); Pkn2 ( 15 ); Lamb2 ( 15 ); Bcl2l1 ( 14 ); Rheb ( 13 ); Ywhaz ( 11 ); Nfkb1 ( 10 )
40	Hippo signaling pathway	123	Ctnna1 ( 40 ); Gsk3b ( 39 ); Pard3 ( 38 ); Dlg1 ( 30 ); Bmpr1a ( 29 ); Axin1 ( 26 ); Wwc1 ( 25 ); Limd1 ( 23 ); Tcf7l2 ( 21 ); Ppp2r2a ( 19 ); Fbxw11 ( 19 ); Ywhae ( 18 ); Ywhaz ( 11 ); Tgfbr1 ( 5 )
41	HIF-1 signaling pathway	91	Mapk1 ( 35 ); Pik3r1 ( 27 ); Crebbp ( 22 ); Ep300 ( 21 ); Plcg1 ( 18 ); Pfkfb4 ( 16 ); Nfkb1 ( 10 )
42	ErbB signaling pathway	100	Gsk3b ( 39 ); Mapk1 ( 35 ); Nck1 ( 31 ); Pik3r1 ( 27 ); Raf1 ( 18 ); Plcg1 ( 18 ); Crk ( 18 )
43	Ras signaling pathway	119	Mapk1 ( 35 ); Rhoa ( 35 ); Gng3 ( 32 ); Pik3r1 ( 27 ); Gnb1 ( 25 ); Fgfr2 ( 24 ); Rasa2 ( 20 ); Raf1 ( 18 ); Plcg1 ( 18 ); Mllt4 ( 18 ); Bcl2l1 ( 14 ); Calm2 ( 10 ); Nfkb1 ( 10 )
44	Wnt signaling pathway	126	Lrp5 ( 40 ); Gsk3b ( 39 ); Rhoa ( 35 ); Tbl1x ( 29 ); Lrp6 ( 28 ); Axin1 ( 26 ); Ctbp2 ( 24 ); Crebbp ( 22 ); Ep300 ( 21 ); Tcf7l2 ( 21 ); Cul1 ( 19 ); Fbxw11 ( 19 ); Csnk2a1 ( 19 ); Tbl1xr1 ( 17 ); Rock2 ( 17 ); Csnk1a1 ( 14 )
45	TGF-beta signaling pathway	119	Mapk1 ( 35 ); Rhoa ( 35 ); Amhr2 ( 35 ); Sp1 ( 35 ); Acvr1b ( 31 ); Acvr2a ( 30 ); Bmpr1a ( 29 ); Crebbp ( 22 ); Ep300 ( 21 ); Cul1 ( 19 ); Tgfbr1 ( 5 )
46	MAPK signaling pathway	118	Taok1 ( 35 ); Mapk1 ( 35 ); Map3k12 ( 35 ); Map4k3 ( 32 ); Mapt ( 25 ); Fgfr2 ( 24 ); Dusp4 ( 22 ); Rasa2 ( 20 ); Raf1 ( 18 ); Crk ( 18 ); Ppm1b ( 12 ); Cacna2d4 ( 10 ); Nfkb1 ( 10 ); Tgfbr1 ( 5 )
47	Rap1 signaling pathway	134	Magi1 ( 70 ); Pard3 ( 38 ); Mapk1 ( 35 ); Rhoa ( 35 ); Pik3r1 ( 27 ); Gnaq ( 27 ); Ctnnd1 ( 25 ); Fgfr2 ( 24 ); Raf1 ( 18 ); Plcg1 ( 18 ); Crk ( 18 ); Mllt4 ( 18 ); Itgb1 ( 17 ); Calm2 ( 10 )
48	VEGF signaling pathway	68	Mapk1 ( 35 ); Pik3r1 ( 27 ); Raf1 ( 18 ); Plcg1 ( 18 )
49	Hedgehog signaling pathway	61	Gsk3b ( 39 ); Fbxw11 ( 19 ); Csnk1a1 ( 14 )
50	Notch signaling pathway	68	Ctbp2 ( 24 ); Crebbp ( 22 ); Ep300 ( 21 ); Snw1 ( 19 )
51	Phosphatidylinositol signaling system	78	Pten ( 53 ); Pik3r1 ( 27 ); Plcg1 ( 18 ); Calm2 ( 10 )
52	FoxO signaling pathway	101	Pten ( 53 ); Mapk1 ( 35 ); Pik3r1 ( 27 ); Crebbp ( 22 ); Ep300 ( 21 ); Raf1 ( 18 ); Tgfbr1 ( 5 )
53	mTOR signaling pathway	86	Pten ( 53 ); Mapk1 ( 35 ); Pik3r1 ( 27 ); Rheb ( 13 )
54	Protein processing in endoplasmic reticulum	111	Sil1 ( 40 ); Dnajc1 ( 34 ); Rrbp1 ( 32 ); Ganab ( 32 ); Ube2g1 ( 25 ); Sec63 ( 21 ); Cul1 ( 19 ); Ube2d3 ( 13 )
55	One carbon pool by folate	45	Amt ( 35 ); Gart ( 14 )
56	mRNA surveillance pathway	95	Nxf1 ( 32 ); Msi2 ( 21 ); Wdr33 ( 21 ); Ppp2r5e ( 20 ); Ppp2r2a ( 19 ); Casc3 ( 17 ); Ppp2r3a ( 15 ); Etf1 ( 15 )
57	Ubiquitin mediated proteolysis	118	Ppil2 ( 35 ); Ube2l3 ( 35 ); Fbxw7 ( 30 ); Birc6 ( 29 ); Ube2r2 ( 27 ); Ube2g1 ( 25 ); Nedd4 ( 23 ); Ube2h ( 21 ); Cul1 ( 19 ); Fbxw11 ( 19 ); Anapc7 ( 17 ); Pias1 ( 16 ); Herc1 ( 14 ); Ube2d3 ( 13 )
58	Alanine, aspartate and glutamate metabolism	53	Gfpt1 ( 33 ); Glud1 ( 29 )
59	RNA polymerase	50	Polr2g ( 32 ); Polr2d ( 21 )
60	N-Glycan biosynthesis	69	Ganab ( 32 ); Fut8 ( 28 ); Dpm1 ( 23 )
61	RNA degradation	83	Ddx6 ( 41 ); Pan3 ( 23 ); Cnot6l ( 19 ); Hspa9 ( 15 ); Cnot6 ( 15 )
62	Lysine degradation	95	Mll1 ( 41 ); Mll5 ( 30 ); Setd2 ( 27 ); Ash1l ( 27 ); Suv420h1 ( 25 ); Nsd1 ( 24 )
63	Mucin type O-Glycan biosynthesis	46	Galnt2 ( 37 ); C1galt1 ( 12 )
64	Terpenoid backbone biosynthesis	54	Pdss1 ( 38 ); Fdps ( 27 )
65	Glycosylphosphatidylinositol(GPI)-anchor biosynthesis	46	Pigl ( 27 ); Pigv ( 25 )
66	Sulfur relay system	59	Mocs3 ( 23 ); Nfs1 ( 22 ); Mocs2 ( 21 )
67	Chemokine signaling pathway	124	Gsk3b ( 39 ); Pard3 ( 38 ); Mapk1 ( 35 ); Rhoa ( 35 ); Gng3 ( 32 ); Pik3r1 ( 27 ); Gnb1 ( 25 ); Raf1 ( 18 ); Crk ( 18 ); Rock2 ( 17 ); Adrbk1 ( 17 ); Ccl25 ( 15 ); Nfkb1 ( 10 )
68	Neurotrophin signaling pathway	118	Gsk3b ( 39 ); Mapk1 ( 35 ); Rhoa ( 35 ); Sh2b3 ( 33 ); Pik3r1 ( 27 ); Arhgdig ( 26 ); Raf1 ( 18 ); Plcg1 ( 18 ); Crk ( 18 ); Ywhae ( 18 ); Calm2 ( 10 ); Nfkb1 ( 10 )
69	Leukocyte transendothelial migration	106	Ctnna1 ( 40 ); Rhoa ( 35 ); Pik3r1 ( 27 ); Ctnnd1 ( 25 ); Arhgap5 ( 24 ); Plcg1 ( 18 ); Mllt4 ( 18 ); Itgb1 ( 17 ); Rock2 ( 17 )
70	Dopaminergic synapse	105	Gsk3b ( 39 ); Gng3 ( 32 ); Gnaq ( 27 ); Gnb1 ( 25 ); Ppp2r5e ( 20 ); Ppp2r2a ( 19 ); Ppp2r3a ( 15 ); Calm2 ( 10 )
71	Vascular smooth muscle contraction	104	Mapk1 ( 35 ); Rhoa ( 35 ); Gnaq ( 27 ); Ppp1r12a ( 24 ); Arhgef12 ( 20 ); Raf1 ( 18 ); Rock2 ( 17 ); Calm2 ( 10 )
72	Circadian entrainment	93	Mapk1 ( 35 ); Gng3 ( 32 ); Gnaq ( 27 ); Gnb1 ( 25 ); Calm2 ( 10 )
73	Retrograde endocannabinoid signaling	88	Mapk1 ( 35 ); Gng3 ( 32 ); Gnaq ( 27 ); Gnb1 ( 25 )
74	Glutamatergic synapse	93	Mapk1 ( 35 ); Gng3 ( 32 ); Gnaq ( 27 ); Gnb1 ( 25 ); Adrbk1 ( 17 )
75	Cholinergic synapse	93	Mapk1 ( 35 ); Gng3 ( 32 ); Pik3r1 ( 27 ); Gnaq ( 27 ); Gnb1 ( 25 )
76	Serotonergic synapse	94	Mapk1 ( 35 ); Gng3 ( 32 ); Gnaq ( 27 ); Gnb1 ( 25 ); Raf1 ( 18 )
77	Insulin signaling pathway	95	Gsk3b ( 39 ); Mapk1 ( 35 ); Pik3r1 ( 27 ); Phkg2 ( 23 ); Raf1 ( 18 ); Crk ( 18 ); Rheb ( 13 ); Calm2 ( 10 )
78	Natural killer cell mediated cytotoxicity	73	Mapk1 ( 35 ); Pik3r1 ( 27 ); Raf1 ( 18 ); Plcg1 ( 18 ); Sh3bp2 ( 11 )
79	Prolactin signaling pathway	98	Gsk3b ( 39 ); Mapk1 ( 35 ); Pik3r1 ( 27 ); Cga ( 19 ); Raf1 ( 18 ); Cyp17a1 ( 17 ); Nfkb1 ( 10 )
80	Platelet activation	111	Mapk1 ( 35 ); Rhoa ( 35 ); Pik3r1 ( 27 ); Gnaq ( 27 ); Ppp1r12a ( 24 ); Itga2 ( 21 ); Arhgef12 ( 20 ); Itgb1 ( 17 ); Rock2 ( 17 )
81	GnRH signaling pathway	80	Mapk1 ( 35 ); Gnaq ( 27 ); Cga ( 19 ); Raf1 ( 18 ); Calm2 ( 10 )
82	Progesterone-mediated oocyte maturation	68	Mapk1 ( 35 ); Pik3r1 ( 27 ); Raf1 ( 18 ); Anapc7 ( 17 )
83	Estrogen signaling pathway	92	Mapk1 ( 35 ); Sp1 ( 35 ); Pik3r1 ( 27 ); Gnaq ( 27 ); Raf1 ( 18 ); Calm2 ( 10 )
84	Melanogenesis	111	Gsk3b ( 39 ); Mapk1 ( 35 ); Gnaq ( 27 ); a ( 23 ); Crebbp ( 22 ); Ep300 ( 21 ); Tcf7l2 ( 21 ); Raf1 ( 18 ); Calm2 ( 10 )
85	Oxytocin signaling pathway	108	Mapk1 ( 35 ); Rhoa ( 35 ); Pik3r1 ( 27 ); Gnaq ( 27 ); Ppp1r12a ( 24 ); Raf1 ( 18 ); Rock2 ( 17 ); Cacna2d4 ( 10 ); Calm2 ( 10 )
86	Axon guidance	117	Lrrc4 ( 41 ); Gsk3b ( 39 ); Mapk1 ( 35 ); Rhoa ( 35 ); Nck1 ( 31 ); Arhgef12 ( 20 ); Itgb1 ( 17 ); Rock2 ( 17 ); Rhod ( 17 ); Plxnb1 ( 16 )
87	Thyroid hormone signaling pathway	114	Gsk3b ( 39 ); Mapk1 ( 35 ); Med1 ( 30 ); Pik3r1 ( 27 ); Ncor1 ( 27 ); Crebbp ( 22 ); Ep300 ( 21 ); Raf1 ( 18 ); Plcg1 ( 18 ); Atp2a2 ( 17 ); Rheb ( 13 )
88	Aldosterone-regulated sodium reabsorption	49	Mapk1 ( 35 ); Pik3r1 ( 27 )
89	Long-term potentiation	91	Mapk1 ( 35 ); Gnaq ( 27 ); Crebbp ( 22 ); Ep300 ( 21 ); Raf1 ( 18 ); Calm2 ( 10 )
90	T cell receptor signaling pathway	113	Gsk3b ( 39 ); Mapk1 ( 35 ); Rhoa ( 35 ); Nck1 ( 31 ); Dlg1 ( 30 ); Pik3r1 ( 27 ); Raf1 ( 18 ); Plcg1 ( 18 ); Nfkb1 ( 10 )
91	B cell receptor signaling pathway	91	Gsk3b ( 39 ); Mapk1 ( 35 ); Pik3r1 ( 27 ); Pik3ap1 ( 22 ); Raf1 ( 18 ); Nfkb1 ( 10 )
92	Long-term depression	67	Mapk1 ( 35 ); Gnaq ( 27 ); Raf1 ( 18 )
93	Fc epsilon RI signaling pathway	68	Mapk1 ( 35 ); Pik3r1 ( 27 ); Raf1 ( 18 ); Plcg1 ( 18 )
94	Fc gamma R-mediated phagocytosis	86	Mapk1 ( 35 ); Pik3r1 ( 27 ); Gsn ( 25 ); Raf1 ( 18 ); Plcg1 ( 18 ); Crk ( 18 )
95	Dorso-ventral axis formation	60	Mapk1 ( 35 ); Etv6 ( 34 )
