# Supplementary material for: Case-oriented pathways analysis in pancreatic adenocarcinoma using data from a sleeping beauty transposon mutagenesis screen
Source: BMC Med Genomics. 2016 Apr 1;9:16. doi: 10.1186/s12920-016-0176-7 (PMC4818883; doi:10.1186/s12920-016-0176-7)
Supplement: Supplementary file 3 — CIS and pathways association table. (TXT 3.87 kb) [file 12920_2016_176_MOESM3_ESM.txt]

	CIS	Pathway	Estimate	pvalue	FDR
1	Acvr1b	TGF-beta signaling pathway	0.662918179	7.67E-07	2.83E-05
2	Acvr1b	Lysine degradation	0.744549449	2.60E-06	7.87E-05
3	Acvr1b	Hedgehog signaling pathway	0.917040635	2.92E-05	0.000662044
4	Arfip1	Ubiquitin mediated proteolysis	0.826678573	2.65E-10	2.08E-08
5	Arfip1	PI3K-Akt signaling pathway	0.409194624	3.37E-05	0.000710404
6	Arhgap5	Leukocyte transendothelial migration	1.019831411	2.60E-11	3.07E-09
7	Arhgap5	Focal adhesion	0.709676483	9.47E-07	3.39E-05
8	Arid1a	Glycosylphosphatidylinositol(GPI)-anchor biosynthesis	1.966379487	1.21E-13	6.37E-11
9	Ctnna1	Protein processing in endoplasmic reticulum	0.807505555	1.25E-08	6.72E-07
10	Ctnna1	Leukocyte transendothelial migration	0.82040896	7.71E-08	3.50E-06
11	Ctnna1	Hippo signaling pathway	0.578803346	1.99E-06	6.35E-05
12	Ctnna1	Tight junction	0.3810423	3.15E-06	9.28E-05
13	Ctnna1	Adherens junction	0.575064699	1.22E-05	0.000312552
14	Gsk3b	Hedgehog signaling pathway	1.702414369	8.19E-13	1.93E-10
15	Gsk3b	Prolactin signaling pathway	0.585009581	1.68E-12	3.30E-10
16	Gsk3b	B cell receptor signaling pathway	0.578484272	6.73E-12	9.92E-10
17	Gsk3b	Dopaminergic synapse	0.93436588	4.33E-11	4.26E-09
18	Gsk3b	Axon guidance	0.526684777	1.02E-10	9.27E-09
19	Gsk3b	Hippo signaling pathway	0.721585116	2.16E-10	1.82E-08
20	Gsk3b	Cell cycle	0.922255811	9.44E-10	6.55E-08
21	Gsk3b	Melanogenesis	0.501387075	1.73E-09	1.07E-07
22	Gsk3b	Chemokine signaling pathway	0.507470971	4.64E-09	2.74E-07
23	Gsk3b	Insulin signaling pathway	0.532343116	1.31E-08	6.73E-07
24	Gsk3b	Wnt signaling pathway	0.60380208	1.38E-07	5.83E-06
25	Gsk3b	Focal adhesion	0.685775663	1.38E-07	5.83E-06
26	Gsk3b	T cell receptor signaling pathway	0.466780282	2.03E-07	8.26E-06
27	Gsk3b	ErbB signaling pathway	0.4531996	6.72E-07	2.56E-05
28	Gsk3b	Thyroid hormone signaling pathway	0.44774845	1.17E-06	3.94E-05
29	Gsk3b	Neurotrophin signaling pathway	0.445112127	1.43E-06	4.68E-05
30	Gsk3b	PI3K-Akt signaling pathway	0.426431027	4.71E-06	0.000132222
31	Magi1	Tight junction	0.5529064	3.57E-13	1.05E-10
32	Magi1	Rap1 signaling pathway	0.467149123	1.80E-08	8.83E-07
33	Mll5	Lysine degradation	0.90846142	1.17E-08	6.57E-07
34	Mll5	Hedgehog signaling pathway	1.072807945	4.52E-07	1.78E-05
35	Mll5	Wnt signaling pathway	0.589178066	9.79E-07	3.40E-05
36	Mll5	Adherens junction	0.626810353	3.35E-06	9.63E-05
37	Mll5	Ubiquitin mediated proteolysis	0.621858097	5.59E-06	0.000153306
38	Mll5	Leukocyte transendothelial migration	0.706392407	7.75E-06	0.000207897
39	Mll5	MicroRNAs in cancer	0.426799685	8.76E-06	0.000229747
40	Mll5	Hippo signaling pathway	0.534082486	2.73E-05	0.000631029
41	Mll5	Tight junction	0.367811207	3.02E-05	0.000666287
42	Mll5	Regulation of actin cytoskeleton	0.409265423	3.06E-05	0.000666287
43	Mll5	FoxO signaling pathway	0.384142339	3.11E-05	0.000666287
44	Mll5	Focal adhesion	0.574938522	3.44E-05	0.000711746
45	Mll5	Axon guidance	0.384808783	4.14E-05	0.000842447
46	Mll5	Rap1 signaling pathway	0.3767855	4.67E-05	0.000934036
47	Mll5	Melanogenesis	0.375358627	4.94E-05	0.000954808
48	Mll5	Prolactin signaling pathway	0.390639703	5.13E-05	0.000975734
49	Pten	MicroRNAs in cancer	0.641925207	2.37E-15	2.79E-12
50	Pten	FoxO signaling pathway	0.580656718	1.62E-13	6.37E-11
51	Pten	Phosphatidylinositol signaling system	1.427305017	2.99E-12	5.04E-10
52	Pten	Tight junction	0.509125314	9.42E-12	1.23E-09
53	Pten	mTOR signaling pathway	1.208934734	4.25E-11	4.26E-09
54	Pten	Focal adhesion	0.767101992	1.65E-09	1.07E-07
55	Pten	PI3K-Akt signaling pathway	0.485837214	3.01E-08	1.42E-06
56	Pten	Cell cycle	0.629966228	2.32E-05	0.000559332
57	Pten	Hippo signaling pathway	0.486469503	2.73E-05	0.000631029
58	Stag2	Cell cycle	0.932717653	8.23E-10	6.07E-08
59	Usp9x	PI3K-Akt signaling pathway	0.448656319	2.11E-06	6.56E-05
60	Usp9x	Dopaminergic synapse	0.705123371	1.87E-05	0.000462456
61	Usp9x	Hippo signaling pathway	0.542604442	1.88E-05	0.000462456
62	Usp9x	Tight junction	0.335701415	4.87E-05	0.000954808
